# Supplementary material for: Prenatal phthalate exposure and neurodevelopmental differences in twins at 2 years of age
Source: BMC Public Health. 2024 Feb 20;24:533. doi: 10.1186/s12889-024-17946-8 (PMC10880363; doi:10.1186/s12889-024-17946-8)
Supplement: Supplementary file 1 — Supplementary Material 1 [file 12889_2024_17946_MOESM1_ESM.xlsx]

## Sheet: data
mother_cohort_id	agem	gest_age	edumom	parity	Sex_b	Sex_s	Opposite_sex	Weight_b	Weight_s	discordant_percent	weight discordance	BirthHour_b	BirthMinute_b	BirthHour_s	BirthMinute_s	ART	PreWeight	pHeight	PreBMI	SG1	Monoethyl_phthalate1	Monoisobutyl_phthalate1	Monobutyl_phthalate1	Monobenzyl_phthalate1	Monooctyl_phthalate1	Monoethylhexyl_phthalate1	mEOHP1	mEHHP1	mECPP1	SG2	Monoethyl_phthalate2	Monoisobutyl_phthalate2	Monobutyl_phthalate2	Monobenzyl_phthalate2	Monooctyl_phthalate2	Monoethylhexyl_phthalate2	mEOHP2	mEHHP2	mECPP2	SG3	Monoethyl_phthalate3	Monoisobutyl_phthalate3	Monobutyl_phthalate3	Monobenzyl_phthalate3	Monooctyl_phthalate3	Monoethylhexyl_phthalate3	mEOHP3	mEHHP3	mECPP3
M0001	24.25	36.86	3	2	1	1	0	2700	2690	0.37037	0	11	21	11	23	0	52	163	19.5717	1.0154	15.8672	128.413	143.173	0.338007	0.0741591	0.0561073	20.369	67.3801	34.6125	1.0139	4.34783	31.8841	35.2174	0.271014	25.0725	24.9275	20.4348	47.971	24.9275	1.0307	111.963	163.066	144.483	3.69338	0.0741591	0.0561073	39.2567	111.034	73.8676
M0002	35.81	37.29	2	1	1	2	1	2620	2510	4.19847	0	21	7	21	8	0	53	152	22.9398	1.0161	1.34177	63.1646	76.3291	0.18481	5.20253	4.86076	9.32911	40.8861	23.1646	1.0122	68.3117	99.2208	125.195	7.32468	0.0741591	0.0561073	7.94805	33.3766	12.5974	1.0215	62.5664	96.4602	119.469	5.78761	0.0741591	0.0561073	7.78761	26.9027	13.0088
M0005	38.03	37.57	2	2	1	1	0	2610	2310	11.4943	0	12	34	12	35	0	53	160	20.7031	1.0164	6.01036	20.4145	21.7617	0.0502035	6.37306	5.72021	5.39896	21.8653	8.70466	1.0137	4.43725	97.9757	156.275	0.148988	1.56275	1.57085	2.42105	6.583	2.84211	1.0034	1	38.9262	41.745	0.0920805	1.87919	1.83893	2.04027	4.45638	2.81879
M0006	43.67	37.14	2	2	1	1	0	2690	2170	19.3309	0	12	22	12	24	0	50	160	19.5312	1.0156	14.4099	34.6584	36.646	1.83851	19.5031	18.6335	12.2609	43.1056	15.7764	1.0166	5.2625	107.875	120.375	2.525	0.0741591	0.0561073	12.0375	42.5	16.625	1.009	2.9927	26.8613	29.4891	1.64964	2.91971	2.84672	5.25547	11.4161	4.52555
M0007	27.05	37.71	2	1	1	1	0	3150	2990	5.07937	0	9	5	9	6	0	43	160	16.7969	1.0137	4.94118	13.0719	13.2026	0.0502035	3.88235	3.68627	5.41176	15.4248	4.90196	1.0149	8.81564	37.9888	40	0.377654	3.79888	3.78771	3.58659	13.5196	6.81564	1.0076	5.08629	50.3553	59.1878	0.144162	2.61929	2.4264	8.75127	42.8426	15.8376
M0008	30.11	38	1	1	2	2	0	2710	2610	3.69004	0	9	37	9	38	1	60	163	22.5827	1.0118	9.83824	55.2941	59.5588	1.47059	5.47059	5.47059	4.54412	22.5	8.5	1.0135	6.63725	96.2745	128.431	3.19608	4.78431	4.61765	4.16667	13.4314	5.14706	1.0107	2.64865	123.243	149.189	1.52432	5.55676	5.66486	8.27027	23.027	12.1081
M0013	29.07	37.29	2	1	1	2	1	2770	2120	23.4657	1	9	58	9	59	1	54	160	21.0937	1.0158	0.166667	24.359	28.4615	0.10359	1.41026	1.42308	1.42308	2.60256	0.147436	1.0183	3.24265	80.1471	110.294	0.514706	0.0741591	0.0561073	5.19853	13.8971	3.85294	1.022	4.87413	165.734	228.671	1.11888	4.40559	4.39161	17.972	63.2168	10.979
M0014	27.89	38.57	1	1	2	2	0	2430	2310	4.93827	0	10	11	10	12	0	50	166	18.1449	1.0095	1.38071	17.2589	18.7817	0.071269	4.12183	3.95939	2.97462	9.50254	1.71574	1.0179	7.79787	110.638	145.745	0.417021	0.0741591	0.0561073	10.2021	29.0426	5.46809	1.0055	0.923171	31.0976	37.1951	0.37561	1.57317	1.47561	4.47561	15.3659	3.0122
M0017	29.37	36	2	1	1	1	0	2580	2350	8.91473	0	8	56	8	57	0	54	158	21.6311	1.008	0.857353	51.6176	57.9412	0.0502035	3.44118	3.25	2	5.70588	0.498529	1.0123	4.13245	100.927	131.523	5.70861	3.82781	3.68212	4.59603	13.5099	7.04636	1.0096	4.31387	121.898	171.533	5.57664	0.0741591	0.0561073	8.17518	19.4161	17.5912
M0019	29.32	35.57	2	1	1	1	0	1930	2160	10.6481	0	12	19	12	20	0	61	157	24.7475	1.0098	2.64557	21.3924	23.2911	0.217722	4.63291	4.22785	6.81013	19.8734	8.02532	1.009	8.10185	64.3519	75	0.156481	0.0741591	0.0561073	4.66667	14.0741	7.75	1.0139	2.96	85.3	107	0.0807	1.09	1.19	4.04	10.7	6.25
M0020	29.6	34.29	3	1	1	1	0	1960	2140	8.41121	0	11	16	11	18	0	68	165	24.977	1.0172	8.20909	79.9091	94.5455	1.17273	0.0741591	0.0561073	20.5455	69.3636	19	1.0193	9	98.75	116.719	12.5312	0.0741591	0.0561073	8.8125	26.0938	15.9375	1.0097	4.2	44.125	51.25	0.26125	1.06125	1.035	7.5	28.125	8.375
M0022	27.38	36.57	2	1	2	2	0	2490	1740	30.1205	1	10	50	10	51	0	55	162	20.9572	1.0214	27.2852	0.0315851	1.02405	0.563574	17.7663	16.2543	0.0369833	0.0562658	7.01031	1.019	33.5593	105.65	137.853	6.14689	16.8362	17.1751	15.1412	35.7062	21.9209	1.0193	41.8685	206.228	364.706	0.705882	37.4394	37.3702	41.2457	137.716	2
M0023	35.04	37.43	1	1	2	1	1	3120	2590	16.9872	0	9	5	9	7	0	60	160	23.4375	1.0211	17.6096	221.514	291.633	9.16335	0.0741591	0.0561073	12.988	83.6653	18.4064	1.0213	16.4835	123.81	173.626	6.45421	0.0741591	0.0561073	12.5275	56.7766	8.71795	1.0117	20.6987	151.965	206.114	7.58952	0.0741591	0.0561073	15.3712	82.6201	12.2271
M0024	36.88	37.57	2	2	1	1	0	2430	2470	1.61943	0	9	13	9	14	0	50.1	155	20.8533	1.0232	10.3101	124.806	181.395	1.07442	7.67442	7.75194	5.75194	20.4651	5.25581	1.0216	17.2527	124.176	158.242	4.62637	20.6593	21.3187	15.9341	74.3956	18.7912	1.0129	22.6047	94.8837	143.256	7.82326	9.07907	9.07907	13.5814	46.6047	14.3256
M0025	23.9	38.43	2	1	1	1	0	2600	2580	0.769231	0	12	47	12	48	0	50	162	19.052	1.014	27.6812	58.3507	65.3072	1.01304	6.26377	5.87246	9.35072	24.7275	10.9739	1.0143	59.0667	124.333	158.467	4.77333	14.2	13.6667	16.3333	33.5333	13.4	1.0096	10.672	78.2	87.48	4.264	14.216	14.648	17.72	41.88	21.24
M0026	30.6	37.57	1	2	1	2	1	2510	2760	9.05797	0	12	22	12	23	0	51	160	19.9219	1.0204	42.4638	140.67	166.467	1.48116	18.2058	17.1913	21.9739	104.583	28.0609	1.013	3.32973	74.2865	91.4757	0.0502035	4.56757	3.96216	6.63243	16.6649	1.56216	1.0112	1.71212	135.103	192.224	0.522727	4.19394	4.04242	12.9667	50.5576	14.2848
M0038	28.02	37.29	2	1	1	2	1	3290	1950	40.7295	1	9	39	9	40	0	69	158	27.6398	1.0119	3.67231	42.9026	49.8692	0.809316	23.4907	22.0932	8.83661	48.7129	0.30453	1.0171	10.6915	162.069	245.254	0.921923	9.55692	8.75769	12.4028	39.995	24.2208	1.0071	1.69553	76.3036	98.6646	0.55926	5.65163	4.7508	11.9584	46.4391	13.9523
M0040	32.01	36.43	1	2	2	2	0	2380	2560	7.03125	0	15	17	15	18	0	63.6	168	22.534	1.0131	12.0698	120.389	158.685	1.8491	14.7904	13.966	7.66739	21.4112	10.4563	1.0107	8.46797	143.13	193.945	2.90471	11.7575	10.7653	10.6863	31.9194	13.9075	1.0058	2.15639	22.726	26.2693	1.40385	10.4839	9.77112	11.4641	34.1344	14.5277
M0043	27.85	36.57	3	1	2	1	1	2800	2260	19.2857	0	8	49	8	50	0	60	163	22.5827	1.0183	1.53276	7.49291	8.83228	0.111102	0.901654	0.871654	2.11239	6.76665	2.32386	1.0225	22.6772	198.037	73.5444	0.336412	10.2135	10.0817	27.7344	88.0357	46.046	1.02	3.76378	45.1514	50.7216	0.256486	1.16243	1.01486	9.43143	28.2382	10.3278
M0044	36.02	37.71	2	1	2	2	0	2400	2780	13.6691	0	9	21	9	23	1	59	164	21.9363	1.0251	57.7036	279.288	356.824	0.846016	151.153	140.96	92.8852	465.442	98.1607	1.0157	20.0451	184.142	251.543	1.1687	12.0101	11.0029	14.9501	45.9233	19.2408	1.0152	8.00938	116.058	142.552	6.50611	5.94787	5.30588	16.5718	45.0378	22.6338
M0050	34.84	37.14	1	1	2	2	0	2080	2650	21.5094	1	10	47	10	49	1	47	158	18.8271	1.0202	11.1379	159.702	193.987	1.79857	23.9706	22.3767	14.0742	50.2206	23.8998	1.0195	3.89778	145.596	239.003	0.191765	5.38901	4.7786	8.12476	29.9829	20.6913	1.0197	21.7439	165.799	263.111	1.78508	3.85518	3.22774	7.45277	28.729	14.926
M0051	27.07	35.71	2	1	2	2	0	1740	2370	26.5823	1	13	59	14	1	0	44	165	16.1616	1.0187	4.50314	76.8553	87.673	0.406289	13.5849	13.2075	11.9245	37.8616	13.3333	1.022	12.2271	183.406	379.039	0.467249	0.0741591	0.0561073	21.3974	62.1834	44.1921	1.0102	1.88172	94.4086	147.312	0.133333	4.72043	5.03226	10.8602	26.0215	15.3763
M0056	37.02	37.57	1	2	1	1	0	2900	3400	14.7059	0	10	19	10	20	0	85	168	30.1162	1.0308	16.7857	152.679	166.964	9.46429	0.0741591	7.86607	12.0536	65.8929	26.875	1.0233	8.86301	146.575	186.301	0.623288	0.0741591	0.0561073	10.411	38.3562	17.1233	1.0211	5.49068	117.391	167.702	2.29814	0.0741591	0.0561073	12.5466	29.3168	17.5155
M0058	27.1	37.29	2	1	1	1	0	2890	2730	5.53633	0	10	2	10	3	1	47	150	20.8889	1.0097	7.02564	48.3333	55.2564	0.0948718	2.11538	1.91026	3.58974	11.7051	6.53846	1.0117	10.491	71.2575	85.0299	0.0502035	3.55689	3.60479	4.83832	15.4491	9.71257	1.0062	4.89157	68.5542	79.1566	0.0913253	2.84337	2.90361	3.96386	12.7711	5.55422
M0059	35.33	37	1	2	1	1	0	3280	2900	11.5854	0	9	18	9	19	0	60	162	22.8624	1.016	4.95122	76.8293	92.8049	0.363415	22.8049	22.561	11.4756	37.3171	14.2683	1.0166	12.1327	121.327	163.981	0.419905	8.35071	8.32227	8.38863	29.6682	11.3744	1.0184	12.956	109.182	130.818	0.559748	0.0741591	0.0561073	9.2327	33.0818	16.6038
M0060	27.42	35.86	1	1	1	1	0	2320	2070	10.7759	0	6	57	7	10	0	45	160	17.5781	1.0196	23.5616	74.5205	86.1187	0.351598	17.6256	18.0822	10.8676	36.895	13.242	1.0139	7.93427	62.4413	77.3709	0.570892	3.84977	3.83099	5.48357	15.9624	7.23005	1.0114	5.86147	19.3074	21.8182	0.117749	2.38095	2.41558	8.83117	28.2251	9.43723
M0061	32.57	33.57	1	1	1	1	0	1850	1980	6.56566	0	11	56	11	57	1	65	164	24.1672	1.0163	11.0261	72.1739	89.7391	1.24	10.3652	10.2435	5.49565	31.8261	9.14783	1.0236	46.1017	153.39	303.39	1.20339	0.0741591	0.0561073	21.6102	68.6441	26.5254	1.0186	38.2266	126.108	153.695	0.749754	0.0741591	0.0561073	41.5764	144.828	69.6552
M0062	35.64	36.14	2	1	1	2	1	2440	2370	2.86885	0	1	24	1	26	1	58	168	20.5499	1.0186	26.4	156.571	198.857	4.62857	0.0741591	0.0561073	20.4571	63.7714	32.5714	1.0179	26.6667	133.333	176.101	0.778616	0.0741591	0.0561073	9.61006	32.2013	11.6478	1.0106	6.30986	74.507	84.507	2.3662	6.02817	6.22535	5.57746	21.5493	8.3662
M0063	31.79	37.71	1	1	1	1	0	2740	2790	1.79211	0	9	51	9	52	0	63	168	22.3214	1.0077	5.9633	53.0275	57.2477	2.3945	5.04587	4.89908	9.44954	31.0092	7.01835	1.0084	8.62727	130.909	156.364	4.00909	7.19091	6.89091	8.24545	16.1818	4.5	1.0127	33.1034	224.138	348.276	1.17241	13.1034	13.1034	7.86207	21.6092	10.4713
M0065	27.97	35.43	2	2	2	2	0	2390	2240	6.27615	0	10	55	11	6	0	52	163	19.5717	1.014	1.75535	48.8685	56.4526	0.423242	2.47095	2.52599	3.26606	11.2538	3.31498	1.0068	17.28	69.12	72.96	0.1744	6.224	5.776	10.16	24	8.88	1.0087	11.1111	65.314	72.4638	0.201932	1.57488	1.57488	5.43961	9.95169	4.25121
M0067	39.68	37.86	2	1	2	1	1	2780	3080	9.74026	0	11	25	11	26	0	50.2	152	21.7278	1.0026	1.94043	24.0851	26.383	0.149787	0.0741591	0.429787	1.30213	2.98723	1.99149	1.0055	3.86905	159.127	189.683	1.50794	5.71429	5.71429	12.619	31.3095	17.0635	1.0143	10.3436	208.589	267.485	9.37423	8.15951	7.96319	8.82209	23.8037	7.34969
M0070	31.7	36.57	1	1	1	1	0	3200	2760	13.75	0	14	4	14	5	0	62	162	23.6244	1.0085	0.986555	36.4706	38.1513	1.76471	2.62185	2.55462	6.9916	19.4958	5.44538	1.0136	5.568	132.16	151.68	1.16	14.464	13.344	12.64	47.04	14.608	1.0163	8.83168	154.059	187.327	1.85941	34.2574	33.6634	23.3663	82.5743	20.396
M0071	34.08	37.29	1	1	2	2	0	2480	2470	0.403226	0	13	28	13	30	1	58.1	159	22.9817	1.0158	3.39597	69.5302	71.9463	0.408054	2.28188	2.44295	9.54362	28.1879	16.3758	1.0108	12.7273	254.545	318.182	2.19192	8.58586	8.0303	18.1818	41.5152	32.8283	1.0161	12.8916	64.5783	66.506	1.14458	48.1928	49.0361	58.5542	222.892	86.1446
M0074	29.36	37.71	1	1	1	2	1	2250	2450	8.16327	0	9	13	9	14	0	59	171	20.1771	1.0183	30.5389	83.3928	86.7461	3.72814	72.7341	64.2311	32.1353	78.8419	37.285	1.0125	8.46753	65.5143	72.2675	3.68312	43.4364	38.761	12.6701	24.0857	9.51429	1.0062	9.98462	29.6462	29.6462	0.203077	14.8462	13.6462	8	14.8769	7.84615
M0076	34.03	35.29	1	1	1	2	1	2600	2010	22.6923	1	22	39	22	40	1	69	165	25.3444	1.0059	2.60504	32.9092	35.5983	0.0502035	2.38824	2.22017	5.95126	13.6319	4.74118	1.0109	2.89474	79.9053	98.3263	0.292632	3.65263	3.36842	7.53684	16.9579	4.06316	1.01	7.27273	15.6358	15.929	0.0502035	0.849853	0.826393	3.75308	12.2927	10.7091
M0077	28.25	36.57	2	1	2	2	0	2350	2250	4.25532	0	17	1	17	3	1	47	161	18.132	1.0044	8.97196	108.585	136.622	0.0502035	4.58505	3.72523	10.1738	34.7533	10.3047	1.0204	27.6522	178.93	251.974	2.4087	3.5913	3.22609	17.713	53.1913	24.6696	1.0076	2.51562	29.8	32.3	0.0502035	0.757812	0.648438	3.58125	9.15938	3.70625
M0079	29.87	29.71	2	1	1	1	0	1050	1830	42.623	1	9	29	12	7	0	58	148	26.4792	1.0298	110.4	229.4	359	0.268	51.96	47.8	38.52	160.6	39.72	1.0097	23.5928	149.501	227.345	0.0502035	4.85389	4.26707	5.97964	20.7581	6.59042	1.0318	0.067678	33.9808	35.6192	0.0502035	29.8565	28.2181	6.18418	9.17853	0.10113
M0082	35.49	37.14	1	1	1	1	0	2870	2710	5.57491	0	10	8	10	9	0	73.5	161	28.3554	1.0184	8.03109	149.023	197.209	5.60311	8.45285	7.72746	9.38549	32.3389	13.2197	1.0144	77.9235	90.729	110.183	0.12459	8.17158	7.24262	11.0568	31.3847	12.259	1.0059	38.5841	31.8354	31.1274	11.7115	17.3575	15.5345	16.331	42.6319	19.623
M0084	26.25	37.29	2	1	1	1	0	2860	2840	0.699301	0	9	21	9	22	0	59	159	23.3377	1.018	10.7802	71.6843	25.98	2.18588	6.88109	1.01124	4.70839	9.05124	4.5941	1.0135	0.582423	20.9414	41.1229	0.0502035	0.535587	1.09374	4.90513	11.4176	3.0546	1.016	0.562176	11.9986	10.8657	0.0858647	1.17353	2.18822	7.52351	11.8765	2.77057
M0086	28.12	34.57	3	1	1	1	0	1670	2240	25.4464	1	10	29	10	30	1	55	147	25.4524	1.0211	0.297766	6.22714	84.4086	0.428831	4.7006	8.25757	20.9522	46.2216	11.2516	1.0014	1.20609	18.5986	3.25143	0.0502035	0.420664	1.02731	1.19705	2.34834	0.430262	1.0077	1.32191	37.97	9.75143	2.15319	2.80966	4.87478	15.9032	28.4032	7.21001
M0087	33.64	36.57	1	1	2	1	1	2950	3290	10.3343	0	5	27	5	29	1	62	161	23.9188	1.0126	5.49851	68.5414	19.98	0.0502035	1.15953	2.00188	3.42601	7.57387	1.57387	1.0133	0.825884	6.91286	36.8371	0.130734	8.87789	17.5519	22.9644	53.3274	8.77298	1.0096	73.542	79.3986	3.35143	0.0502035	2.29756	4.06239	9.94532	21.2624	3.96483
M0093	30.47	37.43	2	1	1	2	1	2830	2750	2.82686	0	9	15	9	16	0	65	159	25.711	1.0089	1.03117	17.9129	29.8371	0.120521	0.973244	1.74661	14.576	38.1212	9.15798	1.0104	12.5424	28.0271	9.68	1.00463	0.205263	0.449539	3.74849	4.52743	0.864275	1.0173	75.7705	23.4557	14.6943	5.28065	1.74269	3.29235	22.6842	40.1111	7.4327
M0094	29.56	38	2	1	1	2	1	2070	2360	12.2881	0	11	8	11	9	0	47	164	17.4747	1.0175	11.1325	14.4557	12.9657	0.422383	2.08081	3.87693	4.07491	6.33753	0.680969	1.0103	6.58231	10.4843	7.32286	0.869917	1.25163	2.20325	7.05292	12.2163	2.47122	1.0116	0.78808	0.0725714	5.60857	6.61357	3.68142	6.41888	16.826	38.7552	10.4543
M0097	32.98	38.14	1	1	1	2	1	3040	3230	5.88235	0	11	16	11	18	1	63	163	23.7118	1.0202	23.4818	268.826	277.733	0.353036	51.336	57.3279	22.0243	66.8826	13.8462	1.0145	14.5946	85.8378	93.6216	0.291892	15.8919	17.5135	7.47027	20	5.34054	1.0129	4.2803	10.6061	10.9091	0.0725758	0.833333	1.00758	1.26515	3.5	1.52273
M0099	29.35	34.43	3	2	2	2	0	2080	2000	3.84615	0	6	51	6	52	0	70	168	24.8016	1.013	2.26651	130.132	147.419	0.30012	10.036	12.8211	7.17887	19.8319	3.72149	1.0149	1.54717	164.78	181.132	0.0962264	15.7233	14.3396	12.1635	33.9623	7.72327	1.0083	7.64706	39.1003	40.4844	0.107612	3.56401	4.35986	2.57785	8.02768	1.96886
M0111	32.12	35.29	3	1	1	1	0	2460	1380	43.9024	1	15	34	15	35	0	45	159	17.7999	1.0124	1.26713	26.0317	28.763	0.0502035	0.0741591	1.76916	2.77674	7.6632	2.23189	1.0124	10.955	17.574	18.613	0.0502035	0.0741591	0.750649	2.33986	3.25514	1.85894	#NULL!	#NULL!	#NULL!	#NULL!	#NULL!	#NULL!	#NULL!	#NULL!	#NULL!	#NULL!
M0112	27.57	37.29	2	2	1	1	0	2350	2620	10.3053	0	9	9	9	10	0	48	154	20.2395	1.0174	0.245122	454.108	515.194	1.26639	7.15663	8.37463	42.368	133.222	16.4449	1.0097	0.123924	26.9586	33.5875	0.204516	2.0963	2.32245	6.84789	18.7644	2.75832	1.0089	0.928873	29.8869	32.1096	0.0502035	0.881671	0.974085	4.3562	10.6708	1.76089
M0114	34.56	37	1	2	2	2	0	2420	1920	20.6612	1	12	10	12	12	0	55	155	22.8928	1.015	3.60789	436.682	486.792	3.36042	5.23761	6.53018	14.8146	44.99	3.18825	1.0133	18.2528	161.903	160.682	1.11014	7.11346	9.74369	14.5324	60.2229	19.9233	1.0077	23.7205	186.725	204.868	2.97561	3.58216	4.81246	14.072	49.6621	27.5949
M0118	27.1	37.29	3	2	1	1	0	3160	2570	18.6709	0	10	49	10	50	0	55	168	19.487	1.0293	27.6062	205.309	222.606	6.78887	5.96856	8.31938	14.2478	78.115	22.9369	1.0116	31.3786	122.459	126.14	0.776524	1.69438	2.82905	19.6329	64.3948	36.3186	1.0069	39.1871	108.559	117.934	9.44704	3.86121	5.46409	21.3524	61.8429	39.672
M0120	29.86	37	1	1	1	1	0	3040	2770	8.88158	0	10	38	10	39	0	70	167	25.0995	1.0144	23.6938	242.205	259.063	1.48954	0.557517	0.994483	5.1033	23.1427	11.6141	1.0164	0.21	57.5067	58.6167	1.70867	1.582	1.84333	8.35667	25.3233	16.5567	1.0152	1.05345	90.3819	95.0239	0.202837	53.0954	73.2605	69.2511	263.044	131.91
M0121	28.69	37.43	1	1	1	1	0	2840	2490	12.3239	0	13	20	13	21	0	47	160	18.3594	1.0133	20.3383	150.714	160.921	9.39006	0.0741591	0.0561073	31.6405	100.573	92.123	1.0091	4.9993	55.4034	57.8373	2.20327	3.08355	3.98817	16.4689	57.0323	30.5942	1.0127	1.64789	163.586	181.823	0.783541	3.48445	5.2168	24.0988	79.7483	63.3341
M0125	36.56	37	1	1	2	1	1	2720	2680	1.47059	0	9	15	9	16	1	68	155	28.3039	1.0075	4.32975	17.6628	17.6715	1.86542	0.819848	0.985316	6.92671	30.1166	3.5862	1.0144	4.8473	27.84	29.3554	0.505514	0.754162	1.02054	7.97919	31.3414	10.917	1.0137	2242.94	99.84	99.0154	0.911626	1.7677	3.04411	40.4573	128.962	107.367
M0127	31.03	38.14	1	1	2	1	1	2130	2440	12.7049	0	14	0	14	0	0	#NULL!	#NULL!	18.0979	1.0132	0.328571	37.9829	39.3786	1.27343	6.46343	7.97429	36.1329	129.99	107.319	1.0052	8.30878	19.611	20.5607	18.4271	0.526351	0.328321	3.80679	10.2572	8.8213	1.0054	2.98346	22.814	24.5597	1.13698	4.75036	5.33546	15.9751	63.6331	17.2878
M0128	28.09	37	1	1	2	1	1	2380	2540	6.29921	0	9	38	9	39	0	47.5	160	18.5547	1.0106	7.4622	30.4498	30.9256	0.584683	3.7481	5.32585	8.41683	39.2583	18.0607	1.0117	1.97256	41.4189	43.7846	4.992	14.8792	17.9299	65.3283	154.125	112.672	1.0131	86.9177	47.84	51.6919	2.32748	3.07587	3.74065	14.6997	42.5706	23.761
M0133	33.82	37.86	1	1	1	1	0	2960	3080	3.8961	0	11	4	11	5	1	61	164	22.68	1.0068	3.84892	10.4606	16.9611	0.151458	1.0283	2.03184	4.74882	10.3149	5.95636	1.0102	12.3798	37.3532	9.02984	0.110922	0.945483	1.78226	3.20282	7.28382	2.76046	1.0115	58.7396	105.349	17.4972	0.625824	13.5448	26.9182	44.132	118.063	63.1665
M0135	28.33	37.14	2	1	2	2	0	2370	2210	6.75105	0	10	0	10	1	0	55	158	22.0317	1.0148	4.67566	22.4127	13.9113	2.39105	10.0382	18.5437	9.15441	22.2842	12.1315	1.0089	54.0351	70.2403	44.3612	3.97703	13.101	25.8547	25.6271	51.2032	24.6314	1.0121	3.77628	38.2377	19.8225	0.189376	2.68504	1.31064	10.687	27.7106	10.3563
M0141	29.28	37.14	1	1	1	1	0	2990	2380	20.4013	1	11	56	11	57	0	62	163	23.3355	1.0148	2.22661	4.11035	8.03263	0.715153	4.68421	9.45024	15.3099	53.6783	15.0292	1.0127	0.216437	5.45544	2.9533	2.59119	2.70631	4.89701	4.48439	15.1883	5.74653	1.0104	0.511275	4.37367	2.19101	0.759238	0.344954	0.612449	1.74089	4.673	0.806944
M0145	27.61	38	2	1	2	2	0	3000	2540	15.3333	0	9	21	9	23	0	72	160	28.125	1.0179	30.9714	74.0914	11.21	0.0749307	0.268371	0.444579	1.72892	5.48931	3.15384	1.0109	31.7667	305.922	69.6229	2.44648	9.28571	18.3274	24.2798	64.8751	53.1489	1.0127	4.54816	56.0894	115.055	1.01201	2.20896	4.23291	18.7105	36.7105	36.412
M0147	28.82	37.57	1	1	2	1	1	3140	2990	4.77707	0	9	27	9	29	1	52	162	19.8141	1.0128	1.7625	11.825	13.55	0.3175	3.925	3.4	2.75	8.575	2.295	1.0201	1.8625	14.45	15.55	0.7625	6.525	6.55	4	10.625	2.875	1.0211	1.335	28	29.25	0.21025	1.2525	1.2825	1.015	2.1475	0.875
M0149	29.71	36	1	1	1	1	0	2470	1760	28.7449	1	9	11	9	12	0	50	159	19.7777	1.0247	9.90445	69.1522	76.3164	0.0502035	22.7328	22.1881	26.1164	109.252	1.19848	1.0144	1.24803	5.10186	5.27534	0.0839715	5.44622	5.20273	5.49886	12.4639	4.2567	1.0038	1.13134	18.4627	19.5356	0.0502035	0.956652	1.26352	2.52919	5.51302	2.08198
M0151	24.51	38.29	1	1	2	2	0	2480	2250	9.27419	0	12	6	12	7	0	58	168	20.5499	1.014	0.63292	11.5235	12.9408	0.0502035	0.0741591	2.00922	5.80127	17.2758	5.95575	1.0049	0.414032	0.892407	1.0475	0.0502035	0.0741591	0.0561073	0.30427	0.534349	0.185276	#NULL!	#NULL!	#NULL!	#NULL!	#NULL!	#NULL!	#NULL!	#NULL!	#NULL!	#NULL!
M0157	26.59	38.14	1	1	2	2	0	2200	2320	5.17241	0	10	32	10	33	0	47	156	19.313	1.0183	5.65	26.5	31.25	0.2375	10.825	10.475	9.775	30.25	5.8	1.0163	2.7	14.125	14.65	0.16325	2.455	2.675	3.375	9.275	2.1175	1.0125	4.575	24.075	26.5	0.20675	3.05	3.15	2.225	6.825	1.37
M0158	25.34	37	3	1	2	1	1	2400	2600	7.69231	0	9	14	9	15	1	62	162	23.6244	1.0213	4.75	48.5	54.5	0.23425	11.1	9	12.025	34.25	9.125	1.0024	1.88	3.225	4	0.0502035	0.26	0.3875	0.615	1.69	0.7275	1.0254	13.3	302.5	330	0.5325	3.675	3.525	12	21.25	12
M0161	30.65	36.71	2	1	1	1	0	2720	2660	2.20588	0	13	19	13	20	0	58	164	21.5645	1.0154	4.5	70.75	82	0.975	5.025	5.225	6.6	24.025	4.425	1.0227	3.725	39	41.25	0.36	7.5	6.575	6.05	17.775	4.475	1.0167	0.9625	30.25	34	0.1915	3.25	2.9	2.305	6.2	1.3425
M0168	28.64	36.29	3	2	1	1	0	2940	2340	20.4082	1	3	59	4	0	0	73	168	25.8645	1.018	1.79489	14.293	15.6795	0.184487	0.901654	4.93139	6.35715	14.6831	4.97994	1.0083	0.49195	5.65535	6.14403	0.0502035	10.2135	1.63711	2.42667	3.54217	1.84535	1.008	0.315204	4.87143	5.01837	0.0502035	1.16243	0.111735	2.33573	5.55622	1.90327
M0170	28.08	37.14	1	1	1	1	0	2530	2580	1.93798	0	10	21	10	23	0	62	160	24.2187	1.0036	0.324984	12.3275	14.5045	0.785534	10.634	0.742071	1.59123	3.27655	1.05796	1.0198	13.58	90.6621	110.824	3.63897	8.66578	18.7345	10.2611	34.7536	14.0866	1.0042	0.806087	27.4957	31.4913	3.20188	16.4503	1.98986	3.33958	4.92254	2.53348
M0176	28.42	37.57	2	2	2	2	0	2760	2370	14.1304	0	9	55	9	56	0	54	160	21.0937	1.0112	1.70358	17.2824	20.2382	2.04046	1.50778	1.23388	4.96919	4.96519	4.32604	1.0111	0.675788	4.13541	5.24665	2.52226	0.110655	0.0561073	0.878875	1.86395	0.823073	1.0218	2.72947	28.9474	33.6684	0.0706316	4.27737	4.12105	7.66216	13.5108	5.37947
M0179	32.18	37.71	1	1	2	2	0	2510	2300	8.36653	0	9	10	9	11	1	51	159	20.1733	1.0064	1.77009	8.88746	10.5286	3.01373	3.00697	2.43469	4.1681	9.0329	6.22907	1.0083	0.864161	8.1617	10.4475	1.91799	7.72054	6.88676	10.3063	33.7539	11.3848	1.0191	3.44939	12.0468	15.6863	1.25015	8.59827	8.38275	12.5778	28.0098	13.0141
M0181	36.42	36.29	3	1	2	2	0	2300	2460	6.50407	0	9	8	9	9	1	45	154	18.9745	1.005	3.39205	4.67952	5.99157	0.154578	0.505904	0.557831	2.09539	3.66729	1.55145	1.0125	7.98681	31.2361	37.6009	0.440187	5.62438	4.94702	5.51859	12.6355	4.58966	1.0171	5.06689	72.1017	85.6719	4.45657	2.98434	2.92275	5.08589	10.0424	4.47657
M0189	31.08	34.14	2	1	1	2	1	2420	2140	11.5702	0	15	59	16	1	0	62	162	23.6244	1.0128	3.43476	9.4228	11.2269	1.17564	19.3305	16.4803	16.3327	54.7541	24.9019	1.0105	3.32852	24.7681	30.0795	2.2274	10.8462	10.11	16.3771	36.2137	23.6802	1.0131	2.67821	31.2959	37.5992	3.39577	17.1525	16.0785	6.10014	22.5725	8.636
M0190	25.67	37	3	1	2	2	0	2050	2350	12.766	0	9	12	9	13	0	44	158	17.6254	1.0068	4.79796	8.67531	11.0202	0.0502035	12.7973	12.2187	13.1661	36.7531	14.2045	1.0065	0.709258	5.6559	6.87293	0.0502035	3.20598	2.84847	2.25228	6.67622	2.45725	1.0048	1.76065	132.563	177.165	0.0502035	3.29129	3.05484	5.67642	14.1025	4.42011
M0194	29.76	38.14	2	1	2	2	0	2560	2520	1.5625	0	9	54	9	55	0	50.3	154	21.2093	1.0076	1.26024	10.3929	12.5218	0.259676	1.89814	1.89174	1.12879	5.36373	1.30858	1.0114	1.1584	6.45258	7.78545	6.82446	0.542207	0.512207	1.71731	3.18279	0.938357	1.0176	52.4072	67.732	72.3039	7.97	28.4679	28.0495	34.5621	125.432	32.6114
M0195	33	36.86	2	2	2	2	0	2440	2400	1.63934	0	5	51	5	52	0	52.2	164	19.4081	1.0046	0.803529	3.10481	4.04118	0.135241	2.02947	1.92995	3.52306	10.6367	3.10765	1.0129	7.20936	27.644	31.5037	0.403028	16.1337	14.2321	11.5953	31.0409	6.92578	1.0101	1.72083	43.7389	51.4227	0.340171	8.58086	8.20856	7.96966	21.5598	6.00467
M0200	35.02	34.57	1	1	2	2	0	2200	2390	7.94979	0	1	3	1	4	1	64	163	24.0882	1.0099	1.16058	68.6131	71.5328	0.437956	2.4635	3.64964	10.8394	35.219	6.45985	1.02	4.27553	372.922	389.549	0.0774347	3.2304	3.61045	15.8195	47.7435	14.7981	1.0067	1.75458	94.4993	108.322	0.0502035	0.442877	0.431594	1.71791	4.34415	1.78279
M0201	32.65	37.71	3	1	1	2	1	2410	2350	2.48963	0	11	21	11	23	1	46	155	19.1467	1.021	9.95434	144.292	163.47	0.173516	44.1096	50.6849	32.5114	77.2603	24.2009	1.0086	1.68098	143.558	158.282	0.102209	2.57669	2.78528	2.67485	7.42331	2.77301	1.0174	15.1152	303.226	329.032	0.288479	18.6175	20.1843	32.9032	93.0876	16.9585
M0206	31.16	37.57	2	1	2	2	0	2710	2750	1.45455	0	13	30	13	32	1	49.2	155	20.4787	1.0097	3.5	315.714	326.429	0.0708571	2.05714	2.28571	6.46429	15.9286	4.74286	1.0139	2.43269	67.7885	80.7692	0.822115	17.5	22.0192	32.7885	66.8269	12.3077	1.0096	20.8725	338.926	372.483	0.588591	27.7181	27.5839	44.8322	86.5772	22.4161
M0208	26.15	37	2	1	2	2	0	2390	2440	2.04918	0	21	43	21	44	0	41	160	16.0156	1.0133	47.9769	62.0809	69.5954	0.262428	11.3295	12.0231	29.0173	65.6647	23.1214	1.0112	51.8333	78.8333	89.1667	0.661667	25	24.6667	33	48.3333	30.1667	1.0105	14.9737	47.9495	52.9968	0.0502035	3.00736	3.2387	7.10831	17.8549	7.27655
M0210	30.55	37.14	1	1	1	1	0	2260	2540	11.0236	0	8	54	8	55	0	65	165	23.8751	1.0247	9.74343	82.5157	90.2606	0.856048	1.82847	2.13257	3.02661	17.5379	0.343886	1.0157	3.64785	105.369	121.475	0.0502035	119.012	99.8	91.1028	324.517	101.196	1.0156	17.6199	154.636	178.377	0.628094	3.76043	3.23165	8.09053	20.6095	11.217
M0211	37.76	37.29	3	2	2	2	0	2570	2430	5.44747	0	10	4	10	5	1	47	154	19.8178	1.0095	1.67692	76.9231	88	0.0502035	12.9846	12.7385	18.1538	50	15	1.0136	5.29524	182.286	245.714	0.0502035	7.00952	7.02857	7.12381	15.2571	9.73333	1.0111	5.0559	267.081	409.938	0.0502035	5.36646	5.65217	22.3602	75.7764	40.9938
M0215	27.69	36.57	3	1	2	2	0	2700	2380	11.8519	0	10	31	10	32	0	52	167	18.6453	1.012	6.28125	22.8125	25	0.086875	6.78125	6.78125	4.3125	14.0938	4	1.0099	2.21918	63.8356	77.1233	1.23973	12.5616	12.8082	8.08219	30.5479	3.68493	1.0134	33.0481	106.631	250.267	11.016	30.4813	31.016	27.7005	106.952	42.0321
M0217	23.37	34.14	1	1	2	2	0	2230	2150	3.58744	0	22	46	22	48	0	67	155	27.8876	1.0103	545.614	282.456	333.333	2	9.47368	8.77193	11.193	34.0351	11.2982	1.0141	208.805	262.893	311.95	2.23899	23.7736	22.1384	17.9874	60	24.9057	1.0066	81.9512	45.5285	46.8293	0.19187	2.97561	1.90244	8.50407	27.9675	12.8455
M0218	26.81	37.14	2	1	2	2	0	3230	2970	8.04954	0	9	33	9	34	0	60	159	23.7332	1.0115	35.8952	214.847	284.716	0.141485	9.34498	8.99563	12.8384	34.6725	11.7031	1.0126	31.9853	252.206	330.882	0.534559	24.8529	25	19.6324	70.2941	17.8676	1.0097	56.0674	291.011	393.258	0.248315	8.80899	8.06742	14.1573	39.3258	24.0449
M0221	28.15	37.14	2	1	2	2	0	2140	2630	18.6312	0	9	9	9	10	0	59.2	153	25.2894	1.0193	16.1625	50.7535	56.5709	0.464408	5.41836	5.21625	4.41024	19.5567	0.351071	1.0165	12.5983	82.8018	91.37	0.121719	15.0835	13.5317	10.7524	89.7387	32.914	1.0141	8.7571	33.3107	35.5748	0.439444	3.57673	3.79161	5.57352	17.7758	8.08624
M0223	35.92	37.57	2	1	2	1	1	2740	2490	9.12409	0	10	20	10	21	1	56.8	159	22.4675	1.0029	31.7931	412.722	11.8256	0.315241	1.26678	2.29276	10.7324	31.672	8.48403	1.016	0.454729	8.61407	60.9969	0.257659	7.54237	0.128846	24.8246	77.1975	25.2483	1.0038	53.8853	334.479	26.4284	0.0502035	0.748111	1.3543	6.84549	16.6692	10.775
M0236	35.48	35	3	2	2	1	1	2450	2030	17.1429	0	10	16	10	17	1	62	165	22.7732	1.021	6.40777	254.585	368.932	0.286947	51.9957	48.9752	25.89	81.7691	3.94822	1.0149	4.19417	162.136	222.33	0.328155	26.4078	25.534	22.4272	76.3107	11.7476	1.0065	2.42735	77.265	84.6154	0.362393	4.68376	4.59829	7.19658	20	5.88034
M0244	29.92	35.86	2	1	2	2	0	2490	2310	7.22892	0	11	37	11	38	0	61	168	21.6128	1.0079	85.3631	74.5251	88.4916	0.626816	18.6592	17.2067	18.7709	71.9553	14.3017	1.0033	14.1626	22.2764	24.7154	0.0502035	0.95122	0.887805	3.54472	7.15447	4.29268	1.003	0.067678	0.0315851	0.0541126	0.0502035	0.0741591	0.0561073	0.0369833	0.0562658	0.0477798
M0269	29.47	34.29	2	1	1	1	0	2270	1990	12.3348	0	10	36	10	37	0	75	159	29.6665	1.0157	3.66786	23.3087	27.3081	0.108728	2.71266	2.62486	3.03946	11.2898	3.04202	1.0204	4.97237	49.487	56.3519	0.566947	6.63076	5.53206	25.3425	91.7507	35.7152	1.0171	3.48	21.3625	23.6313	6.81375	84.105	80.6375	126.249	437.495	157.49
M0285	31.25	33.71	3	1	1	1	0	1890	1930	2.07254	0	9	15	9	16	1	56.9	155	23.6837	1.0143	3.13336	121.221	16.2602	2.8938	0.0741591	11.8297	67.9421	26.6769	12.7195	1.0083	3.04856	12.5247	8.01887	3.45032	0.0741591	22.1058	25.164	72.1335	52.9919	1.0098	3.46181	10.8072	10.4545	2.97404	0.0741591	18.7604	49.651	1.90861	74.548
M0295	29.86	37.57	2	1	2	1	1	2670	3000	11	0	9	15	9	17	1	51.6	161	19.9066	1.0041	7.43185	2.69045	1.97044	2.40301	0.0741591	28.0468	30.4773	42.2145	20.5508	1.0052	3.22047	3.30103	15.942	1.85857	0.0741591	17.0064	50.6622	4.11449	63.8825	1.0076	3.02631	11.6178	11.8812	1.96924	0.0741591	1.94142	49.8159	17.7745	118.174
M0329	38.5	36.43	3	2	1	1	0	3130	2750	12.1406	0	10	2	10	3	0	46	153	19.6506	1.0106	6.5858	51.3832	57.0488	1.2636	3.91175	4.5279	10.0826	31.4715	10.4456	1.0109	10.0376	30.7332	33.5052	1.33351	1.29147	2.19468	8.53641	25.1038	9.59228	1.0108	10.0222	58.1373	65.4623	0.895319	1.79575	1.32508	8.53257	25.4157	10.3662
M0330	30.35	36.86	1	1	1	2	1	2930	2530	13.6519	0	10	14	10	15	1	50	150	22.2222	1.0205	0.8033	4.84805	30.8743	0.493519	11.0337	0.0561073	17.9035	49.4715	26.9395	1.0071	1.15872	30.4209	5.49724	0.0502035	1.87533	3.62275	8.69437	20.1533	7.68641	1.0076	1.59243	11.2081	11.0657	0.22191	1.23619	2.24172	6.85124	15.537	9.17505
M0335	30.88	34.71	3	1	1	1	0	1850	2310	19.9134	0	16	45	16	46	1	74	161	28.5483	1.0079	10.2381	51.6843	17.5514	0.156566	10.3239	6.53696	8.27981	26.2512	10.4512	1.0181	2.49529	22.97	24.1229	0.167525	0.0741591	0.0561073	9.1941	30.8512	15.0227	1.011	2.5341	6.42714	11.0086	0.761223	2.65487	3.02267	7.30839	15.4227	7.53696
M0346	26.41	38.29	2	1	2	2	0	2510	2360	5.9761	0	11	4	11	5	0	57	159	22.5466	1.0136	4.34028	27.6472	26.4667	2.26528	7.69272	30.0083	23.4111	72.0222	24.9389	1.0152	10.3636	113.436	216.164	2.2	34.1056	3.71818	9.16364	22.9818	9.07273	1.0121	171.579	217.695	220.853	0.0502035	4.37273	40.6421	48.8526	177.695	60.8526
M0347	30.02	38.57	1	2	1	2	1	3020	2780	7.94702	0	11	28	11	30	0	50	160	19.5312	1.0128	1.60545	12.0744	13.4241	0.0727096	0.0741591	7.32556	7.60436	26.4193	15.3314	1.0105	0.912193	6.65739	7.17021	0.0502035	0.0741591	1.00391	2.73204	5.54135	2.85114	#NULL!	#NULL!	#NULL!	#NULL!	#NULL!	#NULL!	#NULL!	#NULL!	#NULL!	#NULL!
M0352	29.89	35.14	1	1	2	2	0	1700	1900	10.5263	0	11	46	11	47	0	55	168	19.487	1.0172	0.067678	13.1802	8.28299	3.04323	15.5629	9.17923	5.06314	5.33084	12.6258	1.0203	0.067678	47.0588	5.83586	2.65721	21.7617	0.113334	10.4714	14.0708	11.6492	1.0142	12.4039	118.412	96.2456	2.83824	4.16667	2.53134	4.60933	5.80648	13.0934
M0358	33.97	37	3	1	2	1	1	2170	1880	13.3641	0	9	11	9	12	0	48	157	19.4734	1.0241	26.699	33.2951	29.9942	2.09126	233.178	8.8	7.4699	19.1204	5.53786	1.013	9.84	70.36	80.6	4.088	9.8	3.248	5.192	11.32	5.024	1.0113	4.43548	151.735	194.961	2.04194	19.9483	6.78387	4.12258	32.3806	6.78387
M0366	25.69	36.29	3	1	1	1	0	2780	2600	6.47482	0	11	46	11	48	0	49	165	17.9982	1.0185	2.53658	16.417	42.2992	2.33816	0.0741591	6.31843	6.37966	1.66463	134.212	1.0182	5.46429	20.7209	43.7316	2.21311	0.0741591	0.0561073	3.11908	1.4803	11.9048	1.0147	8.0371	35.6901	66.6579	1.02963	0.0741591	0.853667	5.28922	1.75074	42.8186
[truncated: 72 more columns]
